# Supplementary material for: QIAstat-Dx Syndromic Molecular Testing Versus Conventional Diagnostics in Acute Gastroenteritis: Impact on Pathogen Detection and Laboratory Workflow
Source: Microorganisms. 2026 Jun 16;14(6):1345. doi: 10.3390/microorganisms14061345 (PMC13305345; doi:10.3390/microorganisms14061345)
Supplement: Supplementary file 1 [file microorganisms-14-01345-s001.zip]

Archive with 1 entries (1 files):
- microorganisms-4345654-supplementary.pdf
